# Supplementary material for: Telomemore enables single-cell analysis of cell cycle and chromatin condensation
Source: Nucleic Acids Res. 2025 Jan 29;53(3):gkaf031. doi: 10.1093/nar/gkaf031 (PMC11775621; doi:10.1093/nar/gkaf031)
Supplement: gkaf031_Supplemental_Files [file gkaf031_supplemental_files.zip]

Archive with 2 entries (2 files):
- all sup figures.pdf
- sup files.zip
